# Supplementary material for: Genome-Wide ChIP-seq and RNA-seq Analyses of STAT3 Target Genes in TLRs Activated Human Peripheral Blood B Cells
Source: Front Immunol. 2022 Mar 8;13:821457. doi: 10.3389/fimmu.2022.821457 (PMC8957201; doi:10.3389/fimmu.2022.821457)
Supplement: Supplementary file 4 [file Table_2.xlsx]

## Sheet: R848 unique-
Supplementary table 2. List of functional annotation of STAT3 target genes induced by R848.
GroupID	Category	Term	Description	LogP	Log(q-value)	InTerm_InList	Genes	Symbols
1_Summary	GO Biological Processes	GO:0031334	positive regulation of protein-containing complex assembly	-3.7171	0	6/194	5908,7013,55755,55832,80115,89795,163404	RAP1B,TERF1,CDK5RAP2,CAND1,BAIAP2L2,NAV3,PLPPR5
2_Summary	GO Biological Processes	GO:0051056	regulation of small GTPase mediated signal transduction	-2.73538	0	6/299	4853,8997,51306,55114,153478,653160,23592,80115,114793	NOTCH2,KALRN,FAM13B,ARHGAP17,PLEKHG4B,GPR199P,LEMD3,BAIAP2L2,FMNL2
3_Summary	Reactome Gene Sets	R-HSA-1474244	Extracellular matrix organization	-2.72085	0	6/301	1088,2244,3682,4325,81578,92291	CEACAM8,FGB,ITGAE,MMP16,COL21A1,CAPN13
4_Summary	GO Biological Processes	GO:0034109	homotypic cell-cell adhesion	-2.70397	0	3/58	2244,7301,84466,337,1088,1545,3682,4814	FGB,TYRO3,MEGF10,APOA4,CEACAM8,CYP1B1,ITGAE,NINJ1
5_Summary	GO Biological Processes	GO:0032387	negative regulation of intracellular transport	-2.66173	0	3/60	5350,29969,120892	PLN,MDFIC,LRRK2
6_Summary	GO Biological Processes	GO:0034599	cellular response to oxidative stress	-2.60321	0	5/218	337,1545,1965,5076,120892,7071,56270	APOA4,CYP1B1,EIF2S1,PAX2,LRRK2,KLF10,WDR45B
7_Summary	GO Biological Processes	GO:0070374	positive regulation of ERK1 and ERK2 cascade	-2.58612	0	5/220	2244,4853,5908,10457,222166,23542,120892,7071,29969	FGB,NOTCH2,RAP1B,GPNMB,MTURN,MAPK8IP2,LRRK2,KLF10,MDFIC
8_Summary	GO Biological Processes	GO:0001525	angiogenesis	-2.58173	0	6/321	1545,4814,4853,8828,23670,81575	CYP1B1,NINJ1,NOTCH2,NRP2,CEMIP2,APOLD1
9_Summary	GO Biological Processes	GO:0060041	retina development in camera-type eye	-2.46359	0	4/144	793,1545,5076,23287,4853,120892,9698	CALB1,CYP1B1,PAX2,AGTPBP1,NOTCH2,LRRK2,PUM1
10_Summary	GO Biological Processes	GO:0030258	lipid modification	-2.13989	0	4/178	3028,7179,26301,163404	HSD17B10,TPTE,GBGT1,PLPPR5
11_Summary	GO Biological Processes	GO:0060078	regulation of postsynaptic membrane potential	-2.12713	0	3/93	2565,23542,120892	GABRG1,MAPK8IP2,LRRK2
12_Summary	GO Biological Processes	GO:0031123	RNA 3'-end processing	-2.04094	0	3/100	3028,23318,25888	HSD17B10,TUT4,ZNF473

## Sheet: R848 unique
Supplementary Table 1. List of functional annotation of STAT3 target genes induced by R848.
GroupID	Category	Term	Description	LogP	Log(q-value)	InTerm_InList	Genes	Symbols
1_Summary	GO Biological Processes	GO:0031334	positive regulation of protein-containing complex assembly	-3.7171	0	6/194	5908,7013,55755,55832,80115,89795,163404	RAP1B,TERF1,CDK5RAP2,CAND1,BAIAP2L2,NAV3,PLPPR5
2_Summary	GO Biological Processes	GO:0051056	regulation of small GTPase mediated signal transduction	-2.73538	0	6/299	4853,8997,51306,55114,153478,653160,23592,80115,114793	NOTCH2,KALRN,FAM13B,ARHGAP17,PLEKHG4B,GPR199P,LEMD3,BAIAP2L2,FMNL2
3_Summary	Reactome Gene Sets	R-HSA-1474244	Extracellular matrix organization	-2.72085	0	6/301	1088,2244,3682,4325,81578,92291	CEACAM8,FGB,ITGAE,MMP16,COL21A1,CAPN13
4_Summary	GO Biological Processes	GO:0034109	homotypic cell-cell adhesion	-2.70397	0	3/58	2244,7301,84466,337,1088,1545,3682,4814	FGB,TYRO3,MEGF10,APOA4,CEACAM8,CYP1B1,ITGAE,NINJ1
5_Summary	GO Biological Processes	GO:0032387	negative regulation of intracellular transport	-2.66173	0	3/60	5350,29969,120892	PLN,MDFIC,LRRK2
6_Summary	GO Biological Processes	GO:0034599	cellular response to oxidative stress	-2.60321	0	5/218	337,1545,1965,5076,120892,7071,56270	APOA4,CYP1B1,EIF2S1,PAX2,LRRK2,KLF10,WDR45B
7_Summary	GO Biological Processes	GO:0070374	positive regulation of ERK1 and ERK2 cascade	-2.58612	0	5/220	2244,4853,5908,10457,222166,23542,120892,7071,29969	FGB,NOTCH2,RAP1B,GPNMB,MTURN,MAPK8IP2,LRRK2,KLF10,MDFIC
8_Summary	GO Biological Processes	GO:0001525	angiogenesis	-2.58173	0	6/321	1545,4814,4853,8828,23670,81575	CYP1B1,NINJ1,NOTCH2,NRP2,CEMIP2,APOLD1
9_Summary	GO Biological Processes	GO:0060041	retina development in camera-type eye	-2.46359	0	4/144	793,1545,5076,23287,4853,120892,9698	CALB1,CYP1B1,PAX2,AGTPBP1,NOTCH2,LRRK2,PUM1
10_Summary	GO Biological Processes	GO:0030258	lipid modification	-2.13989	0	4/178	3028,7179,26301,163404	HSD17B10,TPTE,GBGT1,PLPPR5
11_Summary	GO Biological Processes	GO:0060078	regulation of postsynaptic membrane potential	-2.12713	0	3/93	2565,23542,120892	GABRG1,MAPK8IP2,LRRK2
12_Summary	GO Biological Processes	GO:0031123	RNA 3'-end processing	-2.04094	0	3/100	3028,23318,25888	HSD17B10,TUT4,ZNF473
