# Supplementary material for: Genome-Wide ChIP-seq and RNA-seq Analyses of STAT3 Target Genes in TLRs Activated Human Peripheral Blood B Cells
Source: Front Immunol. 2022 Mar 8;13:821457. doi: 10.3389/fimmu.2022.821457 (PMC8957201; doi:10.3389/fimmu.2022.821457)
Supplement: Supplementary file 5 [file Table_3.xlsx]

## Sheet: CpG unique
Supplementary Table 3. List of functional annotation of STAT3 target genes induced by CpG.
GroupID	Category	Term	Description	LogP	Log(q-value)	InTerm_InList	Genes	Symbols
1_Summary	Reactome Gene Sets	R-HSA-1280215	Cytokine Signaling in Immune system	-17.4912	-13.145	83/715	330,596,942,943,944,958,1026,1154,1439,1445,1845,2162,2308,2633,2634,2889,3133,3162,3185,3312,3394,3440,3460,3560,3586,3587,3588,3592,3660,3662,3663,3665,3667,3687,3689,3716,3726,3936,4049,4067,4205,4208,4261,4318,4507,4615,4792,5008,5295,5306,5618,5691,5710,5970,5971,6195,6233,6348,6367,6597,6648,6654,6772,7186,7187,7321,7324,7409,8651,8995,9246,10018,10019,10346,23291,25820,51135,51231,53832,79…	BIRC3,BCL2,CD86,TNFRSF8,TNFSF8,CD40,CDKN1A,CISH,CSF2RB,CSK,DUSP3,F13A1,FOXO1,GBP1,GBP2,RAPGEF1,HLA-E,HMOX1,HNRNPF,HSPA8,IRF8,IFNA2,IFNGR2,IL2RB,IL10,IL10RA,IL10RB,IL12A,IRF2,IRF4,IRF5,IRF7,IRS1,ITGAX,ITGB2,JAK1,JUNB,LCP1,LTA,LYN,MEF2A,MEF2C,CIITA,MMP9,MTAP,MYD88,NFKBIA,OSM,PIK3R1,PITPNA,PRLR,PSMB3,PSMD4,RELA,RELB,RPS6KA1,RPS27A,CCL3,CCL22,SMARCA4,SOD2,SOS1,STAT1,TRAF2,TRAF3,UBE2D1,UBE2E1,VAV1,SOC…
2_Summary	GO Biological Processes	GO:0002694	regulation of leukocyte activation	-14.9098	-10.864	72/629	135,383,399,596,640,868,942,944,958,1026,1445,1845,1880,2175,2615,2896,3133,3162,3280,3440,3586,3592,3624,3662,3689,3958,4004,4067,4208,4615,5359,5573,5591,5788,6348,6504,6654,6714,7048,7409,7494,8440,8651,8877,8995,9258,9308,9572,9760,10459,10859,22806,23149,23240,26258,27240,29126,30817,30835,51043,56940,57181,64092,64332,64581,80380,116449,140885,246778,259307,729230,100423062,6195,10019,780,1…	ADORA2A,ARG1,RHOH,BCL2,BLK,CBLB,CD86,TNFSF8,CD40,CDKN1A,CSK,DUSP3,GPR183,FANCA,LRRC32,GRN,HLA-E,HMOX1,HES1,IFNA2,IL10,IL12A,INHBA,IRF4,ITGB2,LGALS3,LMO1,LYN,MEF2C,MYD88,PLSCR1,PRKAR1A,PRKDC,PTPRC,CCL3,SLAMF1,SOS1,SRC,TGFBR2,VAV1,XBP1,NCK2,SOCS1,SPHK1,TNFSF18,MFHAS1,CD83,NR1D1,TOX,MAD2L2,LILRB1,IKZF3,FCHO1,TMEM131L,BLOC1S6,SIT1,CD274,ADGRE2,CD209,ZBTB7B,DUSP22,SLC39A10,SAMSN1,NFKBIZ,CLEC7A,PDCD1LG…
3_Summary	GO Biological Processes	GO:0001775	cell activation	-13.1611	-9.593	69/636	60,135,399,596,841,868,896,942,944,958,1316,1524,1608,1776,1880,1906,2000,2146,2841,2896,3133,3394,3440,3460,3560,3586,3662,3676,3689,3690,3936,4067,4208,4615,5025,5359,5450,5581,5591,5788,5971,6348,6504,6714,6722,7048,7409,7410,8440,8995,9111,9158,9760,10859,22806,23228,23303,27086,51043,55509,56832,57379,57580,57705,64581,84941,116449,200081,100141515,119,640,863,2131,2321,2672,3428,3624,3726,4…	ACTB,ADORA2A,RHOH,BCL2,CASP8,CBLB,CCND3,CD86,TNFSF8,CD40,KLF6,CX3CR1,DGKG,DNASE1L3,GPR183,EDN1,ELF4,EZH2,GPR18,GRN,HLA-E,IRF8,IFNA2,IFNGR2,IL2RB,IL10,IRF4,ITGA4,ITGB2,ITGB3,LCP1,LYN,MEF2C,MYD88,P2RX4,PLSCR1,POU2AF1,PRKCE,PRKDC,PTPRC,RELB,CCL3,SLAMF1,SRC,SRF,TGFBR2,VAV1,VAV2,NCK2,TNFSF18,NMI,FIBP,TOX,LILRB1,IKZF3,PLCL2,KIF13B,FOXP1,ZBTB7B,BATF3,IFNK,AICDA,PREX1,WDFY4,CLEC7A,HSH2D,CLNK,TXLNA,C17orf…
4_Summary	GO Biological Processes	GO:0019221	cytokine-mediated signaling pathway	-12.3087	-9.008	47/352	330,1439,1524,1984,2131,2826,2840,3440,3460,3560,3587,3588,3663,3665,3716,4615,4792,4851,5008,5618,5970,6348,6367,6654,6714,6772,7185,7186,7187,7357,7852,8651,8995,9111,9253,9943,10019,10344,10413,10563,10859,51135,53832,56832,400935,440712,729230,383,596,841,958,965,1906,2494,2633,2634,3192,3280,3394,3428,3676,4261,4641,5359,5971,6517,6722,7494,7538,8877,9572,10010,29126,56155,91807,140885,286676	BIRC3,CSF2RB,CX3CR1,EIF5A,EXT1,CCR10,GPR17,IFNA2,IFNGR2,IL2RB,IL10RA,IL10RB,IRF5,IRF7,JAK1,MYD88,NFKBIA,NOTCH1,OSM,PRLR,RELA,CCL3,CCL22,SOS1,SRC,STAT1,TRAF1,TRAF2,TRAF3,UGCG,CXCR4,SOCS1,TNFSF18,NMI,NUMBL,OXSR1,SH2B3,CCL26,YAP1,CXCL13,LILRB1,IRAK4,IL20RA,IFNK,IL17REL,RHEX,CCR2,ARG1,BCL2,CASP8,CD40,CD58,EDN1,NR5A2,GBP1,GBP2,HNRNPU,HES1,IRF8,IFI16,ITGA4,CIITA,MYO1C,PLSCR1,RELB,SLC2A4,SRF,XBP1,ZFP36,…
5_Summary	GO Biological Processes	GO:0050900	leukocyte migration	-10.8316	-7.715	35/232	119,1524,1621,1880,2131,2321,2838,2867,3269,3586,3676,3689,3958,4067,4318,5025,5142,5340,6348,6367,6504,6654,6714,7226,7409,7852,10344,10563,30817,51135,51676,57580,140885,255231,729230,1445,2790,2826,4792,5295,5332,5747,5970,6772,7410,9844,23533,2776,399,1630,1808,1889,1906,1946,3053,3690,4851,23654,55848,123920,133418	ADD2,CX3CR1,DBH,GPR183,EXT1,FLT1,GPR15,FFAR2,HRH1,IL10,ITGA4,ITGB2,LGALS3,LYN,MMP9,P2RX4,PDE4B,PLG,CCL3,CCL22,SLAMF1,SOS1,SRC,TRPM2,VAV1,CXCR4,CCL26,CXCL13,ADGRE2,IRAK4,ASB2,PREX1,SIRPA,MCOLN2,CCR2,CSK,GNG10,CCR10,NFKBIA,PIK3R1,PLCB4,PTK2,RELA,STAT1,VAV2,ELMO1,PIK3R5,GNAQ,RHOH,DCC,DPYSL2,ECE1,EDN1,EFNA5,SERPIND1,ITGB3,NOTCH1,PLXNB2,PLGRKT,CMTM3,EMB
6_Summary	GO Biological Processes	GO:2000147	positive regulation of cell motility	-10.0804	-6.989	59/584	596,949,958,1524,1906,1956,2321,2896,3162,3592,3642,3676,3687,3690,3958,4067,4316,4318,4641,4739,4851,5025,5295,5581,5641,5747,5788,6239,6282,6348,6504,6648,6714,6789,7048,7481,7494,7803,7852,8877,8995,9922,9943,10344,10563,11170,23224,25960,27086,29126,54453,64581,79791,338879,378938,407007,407010,729230,100287171,4208,7026,27302	BCL2,SCARB1,CD40,CX3CR1,EDN1,EGFR,FLT1,GRN,HMOX1,IL12A,INSM1,ITGA4,ITGAX,ITGB3,LGALS3,LYN,MMP7,MMP9,MYO1C,NEDD9,NOTCH1,P2RX4,PIK3R1,PRKCE,LGMN,PTK2,PTPRC,RREB1,S100A11,CCL3,SLAMF1,SOD2,SRC,STK4,TGFBR2,WNT11,XBP1,PTP4A1,CXCR4,SPHK1,TNFSF18,IQSEC1,OXSR1,CCL26,CXCL13,FAM107A,SYNE2,ADGRA2,FOXP1,CD274,RIN2,CLEC7A,FBXO31,RNASE10,MALAT1,MIR222,MIR23A,CCR2,WASHC1,MEF2C,NR2F2,BMP10
7_Summary	GO Biological Processes	GO:0043549	regulation of kinase activity	-9.94502	-6.877	70/763	60,135,374,641,780,868,896,942,958,994,1026,1154,1445,1845,1906,1946,1956,2146,2321,2776,3192,3301,3667,3690,4067,4616,4739,5295,5305,5573,5618,5747,5788,6653,6654,6714,6789,7026,7048,7186,7295,7410,7453,7481,8312,8440,8651,8826,8861,9094,9467,9618,9623,10019,10114,10221,11214,23533,25937,51755,54923,56940,64754,83707,84062,84152,84166,84722,126308,100287171,92,596,1524,3280,3440,3592,3624,3985,4…	ACTB,ADORA2A,AREG,BLM,DDR1,CBLB,CCND3,CD86,CD40,CDC25B,CDKN1A,CISH,CSK,DUSP3,EDN1,EFNA5,EGFR,EZH2,FLT1,GNAQ,HNRNPU,DNAJA1,IRS1,ITGB3,LYN,GADD45B,NEDD9,PIK3R1,PIP4K2A,PRKAR1A,PRLR,PTK2,PTPRC,SORL1,SOS1,SRC,STK4,NR2F2,TGFBR2,TRAF2,TXN,VAV2,WARS1,WNT11,AXIN1,NCK2,SOCS1,IQGAP1,LDB1,UNC119,SH3BP5,TRAF4,TCL1B,SH2B3,HIPK3,TRIB1,AKAP13,PIK3R5,WWTR1,CDK12,LIME1,DUSP22,SMYD3,TRPT1,DTNBP1,PPP1R1B,NLRC5,PSRC…
8_Summary	WikiPathways	WP254	Apoptosis	-8.99268	-6.093	19/86	330,596,841,3002,3660,3662,3663,3665,4049,4214,4792,5295,5970,7185,7186,7187,8837,9169,10018,1026,1643,1871,3915,4616,5747,6257,7709,9618,896,1439,1630,1906,1956,2308,2768,2776,2790,3162,3280,3440,3460,3560,3592,3716,4318,4851,5332,6654,6772,6789,7048,7481,7852,8312,8648,115727,597,958,1459,4067,4615,5971,51135,868,1984,2131,8995,7295,8439,60,3708,3726,9586,10010,23291,383,2896,3586,4205,5619,634…	BIRC3,BCL2,CASP8,GZMB,IRF2,IRF4,IRF5,IRF7,LTA,MAP3K1,NFKBIA,PIK3R1,RELA,TRAF1,TRAF2,TRAF3,CFLAR,SCAF11,BCL2L11,CDKN1A,DDB2,E2F3,LAMC1,GADD45B,PTK2,RXRB,ZBTB17,TRAF4,CCND3,CSF2RB,DCC,EDN1,EGFR,FOXO1,GNA12,GNAQ,GNG10,HMOX1,HES1,IFNA2,IFNGR2,IL2RB,IL12A,JAK1,MMP9,NOTCH1,PLCB4,SOS1,STAT1,STK4,TGFBR2,WNT11,CXCR4,AXIN1,NCOA1,RASGRP4,BCL2A1,CD40,CSNK2A2,LYN,MYD88,RELB,IRAK4,CBLB,EIF5A,EXT1,TNFSF18,TXN,N…
9_Summary	Reactome Gene Sets	R-HSA-9006934	Signaling by Receptor Tyrosine Kinases	-8.77485	-5.933	52/521	60,135,161,374,1280,1445,1845,1956,2321,2889,3185,3249,3667,3690,3708,3726,3915,4067,4145,4205,4208,4318,5295,5340,5581,5747,6195,6233,6654,6714,6722,6772,7409,7410,8440,8651,8877,9844,10019,10221,10413,11033,23545,29126,29924,51231,51741,55615,79109,127124,200734,200958	ACTB,ADORA2A,AP2A2,AREG,COL2A1,CSK,DUSP3,EGFR,FLT1,RAPGEF1,HNRNPF,HPN,IRS1,ITGB3,ITPR1,JUNB,LAMC1,LYN,MATK,MEF2A,MEF2C,MMP9,PIK3R1,PLG,PRKCE,PTK2,RPS6KA1,RPS27A,SOS1,SRC,SRF,STAT1,VAV1,VAV2,NCK2,SOCS1,SPHK1,ELMO1,SH2B3,TRIB1,YAP1,ADAP1,ATP6V0A2,CD274,EPN1,VRK3,WWOX,PRR5,MAPKAP1,ATP6V1G3,SPRED2,MUC20
10_Summary	KEGG Pathway	hsa05145	Toxoplasmosis	-8.48462	-5.669	21/112	330,596,841,958,3312,3460,3586,3587,3588,3592,3716,3915,4261,4615,4792,5970,6772,8651,10105,23533,51135,896,1026,1154,1439,1956,3440,3560,5008,5295,5618,6654,53832,56832,3162,3687,3689,6714,8877,23545,30835,64581,942,6348,6367,729230,3676,5788,79109,3667,4049,5332,6515,7048	BIRC3,BCL2,CASP8,CD40,HSPA8,IFNGR2,IL10,IL10RA,IL10RB,IL12A,JAK1,LAMC1,CIITA,MYD88,NFKBIA,RELA,STAT1,SOCS1,PPIF,PIK3R5,IRAK4,CCND3,CDKN1A,CISH,CSF2RB,EGFR,IFNA2,IL2RB,OSM,PIK3R1,PRLR,SOS1,IL20RA,IFNK,HMOX1,ITGAX,ITGB2,SRC,SPHK1,ATP6V0A2,CD209,CLEC7A,CD86,CCL3,CCL22,CCR2,ITGA4,PTPRC,MAPKAP1,IRS1,LTA,PLCB4,SLC2A3,TGFBR2
11_Summary	KEGG Pathway	hsa05202	Transcriptional misregulation in cancer	-8.46446	-5.662	28/192	330,597,942,958,1026,1643,2119,2308,2321,3002,3021,3560,4005,4094,4208,4318,4616,5747,5970,6257,7048,7185,7709,8861,51513,64332,221037,440093	BIRC3,BCL2A1,CD86,CD40,CDKN1A,DDB2,ETV5,FOXO1,FLT1,GZMB,H3-3B,IL2RB,LMO2,MAF,MEF2C,MMP9,GADD45B,PTK2,RELA,RXRB,TGFBR2,TRAF1,ZBTB17,LDB1,ETV7,NFKBIZ,JMJD1C,H3-5
12_Summary	GO Biological Processes	GO:0001819	positive regulation of cytokine production	-8.32224	-5.544	48/475	841,942,943,958,965,2219,2867,3098,3133,3162,3394,3428,3586,3592,3662,3663,3665,4049,4615,5008,5142,5295,5450,5788,5970,6348,6504,6653,6714,6772,7186,7481,7494,8140,8877,9308,10211,10859,23180,27086,29126,51043,64581,79792,116449,246778,255231,729230,3624,80380,140885	CASP8,CD86,TNFRSF8,CD40,CD58,FCN1,FFAR2,HK1,HLA-E,HMOX1,IRF8,IFI16,IL10,IL12A,IRF4,IRF5,IRF7,LTA,MYD88,OSM,PDE4B,PIK3R1,POU2AF1,PTPRC,RELA,CCL3,SLAMF1,SORL1,SRC,STAT1,TRAF2,WNT11,XBP1,SLC7A5,SPHK1,CD83,FLOT1,LILRB1,RFTN1,FOXP1,CD274,ZBTB7B,CLEC7A,GSDMD,CLNK,IL27,MCOLN2,CCR2,INHBA,PDCD1LG2,SIRPA
13_Summary	GO Biological Processes	GO:1903706	regulation of hemopoiesis	-8.30582	-5.539	41/371	92,399,841,942,2175,3440,3586,3624,3662,3665,4067,4208,4792,5295,5591,5788,6348,6654,6772,7048,7494,7538,8111,8651,8861,9290,9308,9760,10221,10859,22806,23240,27086,51043,51621,64332,246778,259307,407007,440712,729230,135,868,3133,3592,29126,5142,7186,64581,2633,8140	ACVR2A,RHOH,CASP8,CD86,FANCA,IFNA2,IL10,INHBA,IRF4,IRF7,LYN,MEF2C,NFKBIA,PIK3R1,PRKDC,PTPRC,CCL3,SOS1,STAT1,TGFBR2,XBP1,ZFP36,GPR68,SOCS1,LDB1,GPR55,CD83,TOX,TRIB1,LILRB1,IKZF3,TMEM131L,FOXP1,ZBTB7B,KLF13,NFKBIZ,IL27,IL4I1,MIR222,RHEX,CCR2,ADORA2A,CBLB,HLA-E,IL12A,CD274,PDE4B,TRAF2,CLEC7A,GBP1,SLC7A5
14_Summary	GO Biological Processes	GO:0008285	negative regulation of cell population proliferation	-8.2809	-5.525	67/784	135,383,444,596,640,780,863,868,942,943,1026,1445,1871,2321,2615,2622,2768,3162,3249,3280,3586,3592,3624,3642,4049,4067,4091,4208,4851,5008,5340,5573,6282,6567,6595,6598,6648,6722,6753,6772,6789,7026,7048,7453,7481,7709,8440,9111,9788,9821,10002,10019,10221,10658,10859,23240,29126,51043,51621,56832,80380,84678,115572,138151,259307,407007,407010	ADORA2A,ARG1,ASPH,BCL2,BLK,DDR1,CBFA2T3,CBLB,CD86,TNFRSF8,CDKN1A,CSK,E2F3,FLT1,LRRC32,GAS8,GNA12,HMOX1,HPN,HES1,IL10,IL12A,INHBA,INSM1,LTA,LYN,SMAD6,MEF2C,NOTCH1,OSM,PLG,PRKAR1A,S100A11,SLC16A2,SMARCA2,SMARCB1,SOD2,SRF,SSTR3,STAT1,STK4,NR2F2,TGFBR2,WARS1,WNT11,ZBTB17,NCK2,NMI,MTSS1,RB1CC1,NR2E3,SH2B3,TRIB1,CELF1,LILRB1,TMEM131L,CD274,ZBTB7B,KLF13,IFNK,PDCD1LG2,KDM2B,TENT5B,NACC2,IL4I1,MIR222,MIR2…
15_Summary	GO Biological Processes	GO:0032496	response to lipopolysaccharide	-8.15724	-5.413	37/318	383,841,942,949,1439,1524,1906,2672,3394,3586,3587,3592,4049,4067,4091,4208,4615,4792,4851,5142,5581,5970,6348,6648,6714,7494,7538,9516,9572,10221,10563,10859,27086,29126,57379,80380,140885,1946,1956,2867,3192,3280,3312,3624,3638,3667,6257,6753,7481,8725,8837,10002,10018,10413,11170,57476,57655,64754,84649,3663,64581,84893,944,2289,2634,3133,5553,5618,8029,10133,10406,22806,51316,79792,89857,1168…	ARG1,CASP8,CD86,SCARB1,CSF2RB,CX3CR1,EDN1,GFI1,IRF8,IL10,IL10RA,IL12A,LTA,LYN,SMAD6,MEF2C,MYD88,NFKBIA,NOTCH1,PDE4B,PRKCE,RELA,CCL3,SOD2,SRC,XBP1,ZFP36,LITAF,NR1D1,TRIB1,CXCL13,LILRB1,FOXP1,CD274,AICDA,PDCD1LG2,SIRPA,EFNA5,EGFR,FFAR2,HNRNPU,HES1,HSPA8,INHBA,INSIG1,IRS1,RXRB,SSTR3,WNT11,URI1,CFLAR,NR2E3,BCL2L11,YAP1,FAM107A,GRAMD1B,GRAMD1A,SMYD3,DGAT2,IRF5,CLEC7A,FBH1,TNFSF8,FKBP5,GBP2,HLA-E,PRG2,…
16_Summary	GO Biological Processes	GO:0043122	regulation of I-kappaB kinase/NF-kappaB signaling	-7.97186	-5.259	32/254	330,399,841,958,1936,3162,4615,5581,5970,6772,7185,7186,7187,8837,9218,9516,9572,9618,10010,10133,10346,10783,11214,23390,51135,51246,51523,54923,57153,64581,92610,124583,1524,1906,2146,2175,2672,3280,3586,4792,6597,6598,6722,6862,8553,8877,8995,10211,10221,10459,84166,200186,219790	BIRC3,RHOH,CASP8,CD40,EEF1D,HMOX1,MYD88,PRKCE,RELA,STAT1,TRAF1,TRAF2,TRAF3,CFLAR,VAPA,LITAF,NR1D1,TRAF4,TANK,OPTN,TRIM22,NEK6,AKAP13,ZDHHC17,IRAK4,SHISA5,CXXC5,LIME1,SLC44A2,CLEC7A,TIFA,CANT1,CX3CR1,EDN1,EZH2,FANCA,GFI1,HES1,IL10,NFKBIA,SMARCA4,SMARCB1,SRF,TBXT,BHLHE40,SPHK1,TNFSF18,FLOT1,TRIB1,MAD2L2,NLRC5,CRTC2,RTKN2
17_Summary	KEGG Pathway	hsa05417	Lipid and atherosclerosis	-7.95453	-5.251	29/215	596,841,958,1549,3312,3440,3592,3665,3708,4067,4318,4615,4792,5295,5332,5747,5970,6257,6348,6648,6714,7186,7187,7409,7410,7494,9619,10010,51135,896,965,1026,1643,1871,3133,3280,3716,4616,5710,5971,6772,10018,868,1459,3560,6504,8667,30835,942,1154,3663,4091,8651,10906,23533,92610,330,2633,2634,3428,7226,7295,10135,79792,643246,1956,2768,2776,2790,3587,3588,3690,6654,7852,9586,11214,2308,3667,3958,…	BCL2,CASP8,CD40,CYP2A7,HSPA8,IFNA2,IL12A,IRF7,ITPR1,LYN,MMP9,MYD88,NFKBIA,PIK3R1,PLCB4,PTK2,RELA,RXRB,CCL3,SOD2,SRC,TRAF2,TRAF3,VAV1,VAV2,XBP1,ABCG1,TANK,IRAK4,CCND3,CD58,CDKN1A,DDB2,E2F3,HLA-E,HES1,JAK1,GADD45B,PSMD4,RELB,STAT1,BCL2L11,CBLB,CSNK2A2,IL2RB,SLAMF1,EIF3H,CD209,CD86,CISH,IRF5,SMAD6,SOCS1,TRAFD1,PIK3R5,TIFA,BIRC3,GBP1,GBP2,IFI16,TRPM2,TXN,NAMPT,GSDMD,MAP1LC3B2,EGFR,GNA12,GNAQ,GNG10,IL…
18_Summary	GO Biological Processes	GO:0002697	regulation of immune effector process	-7.93004	-5.237	39/353	383,640,942,958,1524,1776,2219,2867,2896,3098,3133,3162,3440,3586,3592,3662,3689,3958,4049,4067,5788,6504,7186,7409,7494,8140,8417,10459,10859,30817,51043,56940,64332,64581,116449,246778,259307,729230,100141515,3665,4208,29126,64092	ARG1,BLK,CD86,CD40,CX3CR1,DNASE1L3,FCN1,FFAR2,GRN,HK1,HLA-E,HMOX1,IFNA2,IL10,IL12A,IRF4,ITGB2,LGALS3,LTA,LYN,PTPRC,SLAMF1,TRAF2,VAV1,XBP1,SLC7A5,STX7,MAD2L2,LILRB1,ADGRE2,ZBTB7B,DUSP22,NFKBIZ,CLEC7A,CLNK,IL27,IL4I1,CCR2,C17orf99,IRF7,MEF2C,CD274,SAMSN1
19_Summary	WikiPathways	WP437	EGF/EGFR signaling pathway	-7.43427	-4.804	24/163	868,1445,1956,2308,3716,3985,4205,4208,4214,5287,5295,5359,5747,6195,6654,6714,6772,7409,7410,8440,8826,9712,9922,29924,640,2017,2889,3690,4067,5581,6722,8877,10092,23533,7538,79109,1808,3667,4792,5970,10018,140885,596,2321,3301,3939,4641,5710,6595,6648,7295,8667,9645,23291,27302,91010,445815,23265	CBLB,CSK,EGFR,FOXO1,JAK1,LIMK2,MEF2A,MEF2C,MAP3K1,PIK3C2B,PIK3R1,PLSCR1,PTK2,RPS6KA1,SOS1,SRC,STAT1,VAV1,VAV2,NCK2,IQGAP1,USP6NL,IQSEC1,EPN1,BLK,CTTN,RAPGEF1,ITGB3,LYN,PRKCE,SRF,SPHK1,ARPC5,PIK3R5,ZFP36,MAPKAP1,DPYSL2,IRS1,NFKBIA,RELA,BCL2L11,SIRPA,BCL2,FLT1,DNAJA1,LDHA,MYO1C,PSMD4,SMARCA2,SOD2,TXN,EIF3H,MICAL2,FBXW11,BMP10,FMNL3,PALM2AKAP2,EXOC7
20_Summary	GO Biological Processes	GO:0050778	positive regulation of immune response	-7.33335	-4.711	51/559	596,640,868,942,958,1445,2219,2867,3133,3428,3586,3592,3665,3689,4049,4067,4208,5142,5359,5581,5591,5747,5788,5970,6504,6714,7186,7409,7410,7494,8417,9111,10459,10859,23149,23180,27086,29126,51279,54923,56832,57181,64332,64581,84166,89857,116449,123920,729230,100141515,100423062,4214,4615,4792,6654,7187,51135,57724,92610,135,399,949,3394,3690,9844,9938,10347	BCL2,BLK,CBLB,CD86,CD40,CSK,FCN1,FFAR2,HLA-E,IFI16,IL10,IL12A,IRF7,ITGB2,LTA,LYN,MEF2C,PDE4B,PLSCR1,PRKCE,PRKDC,PTK2,PTPRC,RELA,SLAMF1,SRC,TRAF2,VAV1,VAV2,XBP1,STX7,NMI,MAD2L2,LILRB1,FCHO1,RFTN1,FOXP1,CD274,C1RL,LIME1,IFNK,SLC39A10,NFKBIZ,CLEC7A,NLRC5,KLHL6,CLNK,CMTM3,CCR2,C17orf99,IGLL5,MAP3K1,MYD88,NFKBIA,SOS1,TRAF3,IRAK4,EPG5,TIFA,ADORA2A,RHOH,SCARB1,IRF8,ITGB3,ELMO1,ARHGAP25,ABCA7
